# Supplementary material for: Cefiderocol Protects against Cytokine- and Endotoxin-Induced Disruption of Vascular Endothelial Cell Integrity in an In Vitro Experimental Model
Source: Antibiotics (Basel). 2022 Apr 26;11(5):581. doi: 10.3390/antibiotics11050581 (PMC9137736; doi:10.3390/antibiotics11050581)
Supplement: Supplementary file 1 [file antibiotics-11-00581-s001.zip]

Archive with 1 entries (1 files):
- antibiotics-1675130-supplementary.pdf
